# Supplementary material for: Oxygenation-Based Severity Stratification and a Proposed Clinical Diagnostic Workflow for Non-HIV Pneumocystis jirovecii Pneumonia: A Single-Center Observational Study
Source: J Fungi (Basel). 2026 Jul 22;12(7):541. doi: 10.3390/jof12070541 (PMC13413413; doi:10.3390/jof12070541)
Supplement: Supplementary file 1 [file jof-12-00541-s001.zip]

Archive with 1 entries (1 files):
- jof-4414752-supplementary.pdf
